# Supplementary material for: Photophysical Study and Biological Applications of Synthetic Chalcone-Based Fluorescent Dyes
Source: Molecules. 2021 May 17;26(10):2979. doi: 10.3390/molecules26102979 (PMC8156934; doi:10.3390/molecules26102979)
Supplement: Supplementary file 1 [file molecules-26-02979-s001.zip]

Archive with 1 entries (1 files):
- molecules-1213941-supplementary.pdf
